# Supplementary material for: Synthesis and Antiviral Evaluation of Nucleoside Analogues Bearing One Pyrimidine Moiety and Two D-Ribofuranosyl Residues
Source: Molecules. 2021 Jun 16;26(12):3678. doi: 10.3390/molecules26123678 (PMC8234143; doi:10.3390/molecules26123678)
Supplement: Supplementary file 1 [file molecules-26-03678-s001.zip]

Archive with 1 entries (1 files):
- molecules-1240741-supplementary.pdf
